# Supplementary material for: Antimicrobial Peptide Screening for Designing Custom Bactericidal Hydrogels
Source: Pharmaceutics. 2024 Jun 27;16(7):860. doi: 10.3390/pharmaceutics16070860 (PMC11279943; doi:10.3390/pharmaceutics16070860)
Supplement: Supplementary file 1 [file pharmaceutics-16-00860-s001.zip]

Archive with 1 entries (1 files):
- pharmaceutics-3066353-supplementary.pdf
